# Supplementary material for: LPS Induces Opposing Memory-like Inflammatory Responses in Mouse Bone Marrow Neutrophils
Source: Int J Mol Sci. 2021 Sep 10;22(18):9803. doi: 10.3390/ijms22189803 (PMC8469609; doi:10.3390/ijms22189803)
Supplement: Supplementary file 1 [file ijms-22-09803-s001.zip]

Archive with 1 entries (1 files):
- ijms-1295274-supplementary.pdf
